# Supplementary material for: The NiFe Hydrogenases of the Tetrachloroethene-Respiring Epsilonproteobacterium Sulfurospirillum multivorans: Biochemical Studies and Transcription Analysis
Source: Front Microbiol. 2017 Mar 20;8:444. doi: 10.3389/fmicb.2017.00444 (PMC5357620; doi:10.3389/fmicb.2017.00444)
Supplement: Supplementary file 2 [file Data_Sheet_2.XLSX]

## Sheet: Manual
This table collects qPCR data in 3 sheets.
Sheet 1	This Manual
Sheet 2	Data from Figure 2.
Sheet 3	Data from Figure 3 and 4.
Sheet 4	qPCR Ct values of biological and technical replicates of hydrogenase genes under different growth conditions; Comparison Ct values of reference genes; Primer efficiencies.
N/A	no amplification detected; calculation not applicable

## Sheet: 16S rRNA-normalized gene expr.
I Average Ct values of technical replicates
growth condition	biological replicates	16S (I)	hydB	hupL		16S (II)	hyfG	echE
Pyr/Fum	I.	10.8133	15.3333	22.26		12.32	15.875	23.9933
	II.	10.76	16.1033	21.0933		12.1633	16.7367	24.8233
	III.	11.1033	16.85	N/A		12.1733	16.1367	24.8
Pyr/PCE	I.	11.59	17.275	N/A		12.8133	16.8633	N/A
	II.	11.3033	15.6967	N/A		12.4467	17.1933	27.1
	III.	11.54	16.43	26.7		12.1633	16.0933	N/A
H2/Nit	I.	10.8267	15.47	N/A		10.8267	21.6967	N/A
	II.	11.11	16.19	N/A		11.11	21.07	N/A
	III.	11.05	15.645	N/A		11.05	21.7667	N/A
H2/PCE	I.	11.36	15.97	N/A		11.36	18.4567	N/A
	II.	11.2733	15.7333	N/A		11.2733	17.0867	N/A
	III.	11.13	15.82	N/A		11.13	17.2933	N/A
	IV.	10.6033	14.48	N/A		10.6033	17.3233	N/A
	V.	10.7067	15.17	N/A		10.7067	16.1667	N/A
	VI.	11.755	14.98	N/A		11.755	15.7433	N/A
II 16S rRNA-normalized hydrogenase gene expression of biological replicates. Genes were normalized to 16S rRNA Ct values of the respective 96 well plates (hydB and hupL to 16S (I); hyfG and echE to 16 (II)). E^Ct (reference gene)/E^Ct (target gene).
		relative Expression to 16S (I)			relative Expression to 16S (II)
growth condition	biological replicates	hydB	hupL		hyfG	echE
Pyr/Fum	I.	0.0628846	0.000586141		0.106661	0.000269915
	II.	0.0352506	0.00126434		0.0513847	0.000132146
	III.	0.0269131	N/A		0.0794224	0.000135384
Pyr/PCE	I.	0.0286122	N/A		0.0758258	N/A
	II.	0.0699785	N/A		0.04572	3.15276e-05
	III.	0.0498479	4.62577e-05		0.0813142	N/A
H2/Nit	I.	0.0577074	N/A		0.000556937	N/A
	II.	0.0429458	N/A		0.00107335	N/A
	III.	0.0601906	N/A		0.000624687	N/A
H2/PCE	I.	0.0602489	N/A		0.00832823	N/A
	II.	0.0667109	N/A		0.0207622	N/A
	III.	0.0564819	N/A		0.0161184	N/A
	IV.	0.0979305	N/A		0.0106981	N/A
	V.	0.0651735	N/A		0.0263509	N/A
	VI.	0.161332	N/A		0.0772325	N/A
III Mean of 16S rRNA-normalized hydrogenase gene expression values and standard deviation.
growth condition		hydB	hupL	hyfG	echE
Pyr/Fum	Mean of relative Expression	0.0416828	0.000925242	0.0791559	0.000179148
	σ	0.0188286	0.00063273	0.0276389	7.8623e-05
Pyr/PCE	Mean of relative Expression	0.0494795	N/A	0.06762	N/A
	σ	0.0206856	N/A	0.0191635	N/A
H2/Nit	Mean of relative Expression	0.0536146	N/A	0.000751658	N/A
	σ	0.00932253	N/A	0.000280645	N/A
H2/PCE	Mean of relative Expression	0.0846463	N/A	0.0265817	N/A
	σ	0.0403647	N/A	0.0256686	N/A
IV Calculation of p-values from E^Ct values.
growth condition		hydB	hupL	hyfG	echE
Pyr/Fum	Mean of E^Ct values of biological replicates	86559.7	3.59041e+06	112090	5.03514e+07
	σ	44276.6	1.94677e+06	36748.4	1.52302e+07
Pyr/PCE	Mean of E^Ct values of biological replicates	113330	N/A	159077	N/A
	σ	61487.6	N/A	58260.5	N/A
H2/PCE	Mean of E^Ct values of biological replicates	50266.6	N/A	226489	N/A
	σ	18563.8	N/A	159515	N/A
H2/Nit	Mean of E^Ct values of biological replicates	64306.2	N/A	1.40282e+06	N/A
	σ	17694.8	N/A	1.18458e+06	N/A
growth condition		hydB	hupL	hyfG	echE
Pyr /Fum - Pyr/PCE	ΔCt	26770.5	N/A	46987.5	N/A
		0.611952		1.18151
	p-value	0.60287	N/A	0.358856	N/A
Pyr/PCE - H2 /PCE	ΔCt	63063.6	N/A	67411.5	N/A
		1.7373		0.687547
	p-value	0.224467	N/A	0.562765	N/A
H2/PCE - H2/Nit	ΔCt	14039.6	N/A	4.50833e+06	N/A
		1.10372		6.56223
	p-value	0.384747	N/A	0.022443	N/A

## Sheet: Relative Expression (2^-ΔΔCt)
V Average Ct values of technical replicates needed for calculation of relative gene expression (2^ΔΔCt).
growth condition	biological replicates	16S (I)	hydB	hupL		16S (II)	hyfG	echE
Pyr/Fum	I.	10.8133	15.3333	22.26		12.32	15.875	23.9933
	II.	10.76	16.1033	21.0933		12.1633	16.7367	24.8233
	III.	11.1033	16.85	N/A		12.1733	16.1367	24.8
Pyr/Fum -NH4Cl	I.	10.725	18.29	24.61		12.36	16.7633	27.99
	II.	10.82	17.29	24.78		12.7067	16.42	N/A
	III.	10.725	18.2167	23.6667		12.445	17.6867	N/A
Pyr/O2	I.	11.9867	15.64	N/A		11.7633	14.8133	22.5267
	II.	11.8333	17.24	21.42		11.58	15.2	N/A
	III.	11.9767	N/A	N/A		11.5267	15.25	N/A
Pyr/-	I.	11.26	18.29	N/A		12.5233	14.25	20.4067
	II.	11.3767	18.04	N/A		11.5067	13.7633	N/A
	III.	11.85	18.15	N/A		11.575	14.525	N/A
VI ΔCt values of reference gene and target genes of biological replicates. Standard growth condition was Pyruvate/Fumarate.
		Ct (standard condition Pyr/Fum) - Ct (target growth condition)				Ct (standard condition Pyr/Fum) - Ct (target growth condition)
growth condition	biological replicates	16S (I)	hydB	hupL		16S (II)	hyfG	echE
Pyr/Fum -NH4Cl	I.	0.0883333	-2.95667	-2.35		-0.04	-0.888333	-3.99667
	II.	-0.06	-1.18667	-3.68667		-0.543333	0.316667	N/A
	III.	0.378333	-1.36667	N/A		-0.271667	-1.55	N/A
Pyr/O2	I.	-1.17333	-0.306667	N/A		0.556667	1.06167	1.46667
	II.	-1.07333	-1.13667	-0.326667		0.583333	1.53667	N/A
	III.	-0.873333	N/A	N/A		0.646667	0.886667	N/A
Pyr/-	I.	-0.446667	-2.95667	N/A		-0.203333	1.625	3.58667
	II.	-0.616667	-1.93667	N/A		0.656667	2.97333	N/A
	III.	-0.746667	-1.3	N/A		0.598333	1.61167	N/A
VII Relative hydrogenase gene expression (2^-ΔΔCt) of target growth conditions compared to standard growth condition Pyruvate/Fumarate. Genes were normalized to 16S rRNA Ct values of the respective 96 well plates (hydB and hupL to 16S (I); hyfG and echE to 16 (II)).
		Ratio
growth condition	biological replicates	hydB	hupL	hyfG	echE
Pyr/Fum -NH4Cl	I.	0.118049	0.183989	0.546475	0.111235
	II.	0.455143	0.0813251	1.87144	N/A
	III.	0.290373	N/A	0.404364	N/A
Pyr/O2	I.	1.91677	N/A	1.41455	1.30115
	II.	0.995376	1.76028	1.94649	N/A
	III.	N/A	N/A	1.16833	N/A
Pyr/-	I.	0.175167	N/A	3.70368	3.89698
	II.	0.405763	N/A	5.13926	N/A
	III.	0.697654	N/A	2.03088	N/A
		Ratio
growth condition		hydB	hupL	hyfG	echE
Pyr/Fum -NH4Cl	Mean of Ratio values of biological replicates	0.287855	0.132657	0.94076	N/A
	σ	0.168561	0.0725944	0.809119	N/A
Pyr/O2	Mean of Ratio values of biological replicates	1.45608	N/A	1.50979	N/A
	σ	0.651527	N/A	0.397726	N/A
Pyr/-	Mean of Ratio values of biological replicates	0.426195	N/A	3.62461	N/A
	σ	0.261842	N/A	1.5557	N/A
VIII Calculation of p-values from E^Ct values.
growth condition		hydB	hupL	hyfG	echE
Pyr/Fum	Mean of E^Ct values of biological replicates	86559.7	3.59041e+06	112090	5.03514e+07
	σ	44276.6	1.94677e+06	36748.4	1.52302e+07
Pyr/-	Mean of E^Ct values of biological replicates	136321	N/A	25353.2	N/A
	σ	24208.7	N/A	6660.68	N/A
Pyr/Fum -NH4Cl	Mean of E^Ct values of biological replicates	78172.6	6.09515e+06	72321.1	N/A
	σ	83254.3	6.5924e+06	77951	N/A
Pyr/O2	Mean of E^Ct values of biological replicates	116735	N/A	45063.9	N/A
	σ	59341.7	N/A	6307.89	N/A
growth condition		hydB	hupL	hyfG	echE
Pyr /Fum - Pyr/-	ΔCt	49761.1	N/A	86736.7	N/A
		1.70797		4.02259
	p-value	0.229765	N/A	0.0566037	N/A
Pyr /Fum - Pyr/Fum -NH4Cl	ΔCt	8387.07	2.50475e+06	39768.9	N/A
		0.154056	0.631139	0.799288
	p-value	0.891707	0.59246	0.507966	N/A
Pyr /Fum - Pyr/O2	ΔCt	30175.3	N/A	67026.1	N/A
		0.705909		3.11358
	p-value	0.553393	N/A	0.0895178	N/A

## Sheet: qPCR CT values
IX Ct values of tested hydrogenase genes under different growth conditions.
		16S (I)			hydB			hupL						16S (II)			hyfG			echE
		technical replicates			technical replicates			technical replicates						technical replicates			technical replicates			technical replicates
growth condition	biological replicates	I.	II.	III.	I.	II.	III.	I.	II.	III.				I.	II.	III.	I.	II.	III.	I.	II.	III.
Pyr/Fum	I.	10.92	10.68	10.84	15.07	15.7	15.23	22.32	22.5	21.96				12.24	N/A	12.4	15.89	15.86	N/A	23.65	24.39	23.94
	II.	10.33	11.24	10.71	16.23	15.83	16.25	21.42	20.39	21.47				12.4	12.1	11.99	17.11	16.47	16.63	25.34	24.14	24.99
	III.	11.56	11.27	10.48	16.85	17.71	17.45	N/A	N/A	31.34				12.04	12.42	12.06	16.17	16.26	15.98	24.47	25.27	24.66
Pyr/Fum -NH4Cl	I.	7.07	10.74	10.71	18.45	18.34	18.08	N/A	24.6	24.62				12.46	12.37	12.25	16.62	17.28	16.39	28	N/A	27.98
	II.	10.86	10.97	10.63	17.63	17.11	17.13	N/A	24.78	N/A				12.84	12.72	12.56	16.7	16.1	16.46	N/A	N/A	N/A
	III.	10.93	9.88	10.52	18.07	18.49	18.09	23.91	23.62	23.47				12.61	11.64	12.28	17.9	17.7	17.46	N/A	N/A	N/A
Pyr/PCE	I.	11.74	11.44	4.7	17.81	N/A	16.74	N/A	N/A	N/A				12.77	12.8	12.87	16.86	16.96	16.77	N/A	N/A	N/A
	II.	11.37	11.47	11.07	16.05	15.22	15.82	N/A	31.02	N/A				12.51	12.53	12.3	17.57	16.72	17.29	27.26	26.94	N/A
	III.	11.64	11.49	11.49	15.1	16.43	15.05	24.03	N/A	29.37				12.27	12.01	12.21	16.22	16.07	15.99	1.36	N/A	27.34
Pyr/O2	I.	11.96	11.97	12.03	15.59	16.21	15.12	N/A	N/A	N/A				11.67	12.02	11.6	14.52	15.1	14.82	22.16	23.15	22.27
	II.	11.8	11.91	11.79	16.89	17.62	17.21	21.57	21.02	21.67				11.09	11.94	11.71	15.2	12.09	11.48	21.95	21.12	21.51
	III.	11.91	12.12	11.9	15.3	14.98	14.73	N/A	N/A	23.31				11.55	11.75	11.28	15.32	15.68	14.75	20.96	21.1	20.5
Pyr/-	I.	11.19	11.23	11.36	17.73	18.85	4.19	24.59	N/A	N/A				11.07	10.82	15.68	14.38	14.12	3.31	19.55	21.01	20.66
	II.	11.31	11.33	11.49	18.22	17.16	18.74	N/A	N/A	N/A				11.57	11.57	11.38	13.54	13.62	14.13	N/A	38.02	N/A
	III.	11.86	11.89	11.8	18.25	18.06	18.14	18.36	N/A	N/A				11.41	4.15	11.74	14.71	3.61	14.34	1.45	N/A	N/A
H2/Nit	I.	10.92	10.76	10.8	15.31	15.63	18.7	N/A	N/A	19.45				10.92	10.76	10.8	22.61	21.44	21.04	N/A	N/A	N/A
	II.	11.09	11.21	11.03	19.17	16.35	16.03	20.81	22.05	18.85				11.09	11.21	11.03	20.39	21.75	29.1	N/A	N/A	N/A
	III.	11.58	10.69	10.88	15.73	18.78	15.56	N/A	N/A	20.08				11.58	10.69	10.88	21.99	21.91	21.4	N/A	N/A	N/A
H2/PCE	I.	11.21	11.17	11.7	15.75	N/A	16.19	N/A	N/A	N/A				11.21	11.17	11.7	18.09	18.9	18.38	17.68	N/A	18.06
	II.	11.35	11.28	11.19	16.18	15.72	15.3	N/A	2.55	N/A				11.35	11.28	11.19	17.14	16.8	17.32	N/A	N/A	30.51
	III.	11.09	10.95	11.35	16.11	15.12	16.23	N/A	N/A	N/A				11.09	10.95	11.35	17.38	17.41	17.09	N/A	N/A	16.28
	IV.	10.86	10.63	10.32	14.48	17.14	16.7	N/A	N/A	N/A				10.86	10.63	10.32	18.26	17.34	16.37	N/A	N/A	N/A
	V.	10.69	10.83	10.6	15.13	15.55	14.83	N/A	N/A	N/A				10.69	10.83	10.6	16.22	16.03	16.25	N/A	N/A	N/A
	VI.	11.88	3.55	11.63	14.83	15.69	14.42	N/A	N/A	N/A				11.88	3.55	11.63	15.69	15.93	15.61	N/A	N/A	N/A
X Comparison of Ct values of reference genes 16S rRNA and recA.
		16S			recA
		technical replicates			technical replicates
growth condition	biological replicates	I.	II.	III.	I.	II.	III.
Pyr + Fum	I.	10.92	10.68	10.84	19.31	3.69	28.51
	II.	10.33	11.24	10.71	30.29	21.37	N/A
	III.	11.56	11.27	10.48	9.15	19.84	20.18
Pyr/PCE	I.	11.74	11.44	4.7	N/A	N/A	N/A
	II.	11.37	11.47	11.07	N/A	21.6	2.75
	III.	11.64	11.49	11.49	5.8	N/A	2.69
Pyr/O2	I.	11.96	11.97	12.03	N/A	N/A	N/A
	II.	11.8	11.91	11.79	16.09	15.86	15.62
	III.	11.91	12.12	11.9	16.06	16.26	15.75
H2/PCE	I.	11.21	11.17	11.7	17.48	16.61	16.65
	II.	11.35	11.28	11.19	14.37	13.32	13.2
	III.	11.09	10.95	11.35	14.42	13.37	13.47
Pyr/Fum -NH4Cl	I.	7.07	10.74	10.71	18.94	N/A	N/A
	II.	10.86	10.97	10.63	2.19	N/A	N/A
	III.	10.93	9.88	10.52	25.24	22.98	N/A
XI Primer efficiency of used primer pairs.
gene	primer efficiency (%)	E (efficiency factor)
hydB	101.5	2.015
hupL	99.9	1.999
hyfG	104.1	2.041
echE	105.7	2.057
16S rRNA	109.1	2.091
