# Supplementary material for: The NiFe Hydrogenases of the Tetrachloroethene-Respiring Epsilonproteobacterium Sulfurospirillum multivorans: Biochemical Studies and Transcription Analysis
Source: Front Microbiol. 2017 Mar 20;8:444. doi: 10.3389/fmicb.2017.00444 (PMC5357620; doi:10.3389/fmicb.2017.00444)
Supplement: Supplementary file 3 [file Data_Sheet_3.XLSX]

## Sheet: Proteomics
I Proteomic data of S. multivorans hydrogenase subunits and accessory proteins.
Modified after Goris T, Schiffmann CL, Gadkari J, Schubert T, Seifert J, Jehmlich N, von Bergen M, Diekert G. 2015. Proteomics of the organohalide-respiring Epsilonproteobacterium Sulfurospirillum multivorans adapted to tetrachloroethene and other energy substrates. Sci Rep 5:13794. Supplementary table 1.
Values are normalized and logarithmized (log10) data calculated from area under the curve derived from mass spectrometry (biological triplicates) as described in the proteome reference given above.
Ident = protein was identified in one triplicate
n.a. = protein was not identified
Color key		Ech-like hydrogenase
		Hup hydrogenase
		Membrane-bound hydrogenase
		Hyf-like hydrogenase
		structural proteins are shown in darker colours
		catalytic subunits in bold
		maturation proteins
		regulatory proteins
Accession	Locus Tag	Protein	Py/Fu-ME	Py/Fu-SF	Py/PCE-ME	Py/PCE-SF	Py/Ni-ME	Py/Ni-SF	Fo/Fu-ME	Fo/Fu-SF	Fo/PCE-ME	Fo/PCE-SF	Fo/Ni-ME	Fo/Ni-SF
584601914	SMUL_1305	Maturation protein HypA
584601915	SMUL_1306	Ech-like hydrogenase accessory electron transfer subunit CooF-like	n.a.	n.a.	n.a.	Ident	n.a.	n.a.	n.a.	n.a.	n.a.	n.a.	n.a.	n.a.
584601916	SMUL_1307	soluble, cytoplasmic Ech-like hydrogenase large subunit CooH-like (EchE)	n.a.	Ident	n.a.	Ident	n.a.	6.62941	Ident	6.77237	Ident	7.55864	n.a.	6.24584
584601917	SMUL_1308	soluble, cytoplasmic Ech-like hydrogenase CooU-like (EchD)	n.a.
584601918	SMUL_1309	soluble, cytoplasmic Ech-like hydrogenase FeS protein CooX-like (EchF)	n.a.
584601919	SMUL_1310	soluble, cytoplasmic Ech-like hydrogenase electron-transferring small subunit CooL-like (EchC)	n.a.
584602029	SMUL_1420	TetR regulator	n.a.
584602030	SMUL_1421	cytoplasmic uptake NiFe hydrogenase small subunit, HupS	n.a.
584602031	SMUL_1422	cytoplasmic uptake NiFe hydrogenase large subunit, HupL	n.a.
584602032	SMUL_1423	membrane-bound NiFe hydrogenase small chain precursor, HydA	n.a.	7.88608	8.79872	Ident	Ident	n.a.	8.44516	8.14433	8.67896	7.72684	7.35487	8.04782
584602033	SMUL_1424	membrane-bound NiFe hydrogenase large subunit, HydB	9.36584	9.32172	9.73125	9.12801	9.17017	8.78646	9.69976	9.38985	9.93878	9.49128	9.46778	9.4941
584602034	SMUL_1425	membrane-bound NiFe hydrogenase, cytochrome b subunit, HydC	7.7071	n.a.	8.16344	n.a.	7.28786	n.a.	8.08473	n.a.	8.13946	n.a.	n.a.	n.a.
584602035	SMUL_1426	NiFe hydrogenase maturation protease HydD	n.a.	7.06932	n.a.	Ident	n.a.	7.5853	n.a.	7.09623	n.a.	7.04552	n.a.	n.a.
584602036	SMUL_1427	NiFe hydrogenase accessory protein HydE	7.47443	7.38669	7.76183	Ident	7.4203	6.85866	7.44726	7.75053	7.39096	7.86841	7.93566	7.67329
584602037	SMUL_1428	NiFe hydrogenase metallocenter assembly protein HypF	n.a.
584602038	SMUL_1429	nickel responsive regulator NikR	8.93037	7.70143	9.20203	Ident	9.04833	Ident	9.01997	7.48504	7.54778	6.56579	8.03857	7.67759
584602042	SMUL_1433	maturation protein HypB	7.84323	8.43758	n.a.	8.44141	Ident	8.51184	Ident	8.09334	n.a.	8.19625	n.a.	n.a.
584602043	SMUL_1434	maturation protein HypC	n.a.	Ident	n.a.	Ident	n.a.	Ident	n.a.	n.a.	n.a.	7.26988	n.a.	n.a.
584602044	SMUL_1435	maturation protein HypD	n.a.	Ident	n.a.	7.13213	n.a.	Ident	Ident	7.27738	n.a.	7.82468	Ident	7.05832
584602045	SMUL_1436	maturation protein HypE	Ident	7.59457	7.36508	8.12249	Ident	8.13689	n.a.	8.31286	Ident	8.5671	Ident	8.02182
584602046	SMUL_1437	maturation protein HypA	n.a.
584602977	SMUL_2383	hydrogenase-4, HyfA, iron-sulfur cluster containing subunit	8.58874	8.02272	8.8053	7.9081	8.65105	8.38091	8.32761	n.a.	8.13087	7.39549	Ident	7.75551
584602978	SMUL_2384	hydrogenase-4, HyfB, membrane subunit	n.a.
584602979	SMUL_2385	hydrogenase-4, HyfC, membrane subunit	Ident	n.a.	7.96259	Ident	n.a.	n.a.	n.a.	n.a.	n.a.	n.a.	n.a.	n.a.
584602980	SMUL_2386	hydrogenase-4, HyfE, membrane-subunit	n.a.	n.a.	Ident	n.a.	n.a.	n.a.	n.a.	n.a.	n.a.	n.a.	Ident	n.a.
584602981	SMUL_2387	hydrogenase-4, HyfF, membrane-subunit	n.a.
584602982	SMUL_2388	hydrogenase-4, HyfG, large subunit	8.04739	8.51094	8.44952	8.31597	8.46827	8.78148	n.a.	Ident	7.50305	8.17754	7.84029	7.94437
584602983	SMUL_2389	hydrogenase-4, HyfH	7.95396	7.98817	8.11233	7.90696	7.99228	8.13154	Ident	n.a.	Ident	Ident	n.a.	Ident
584602984	SMUL_2390	hydrogenase-4, HyfI, small subunit	Ident	7.63191	Ident	7.40226	Ident	7.69229	n.a.	n.a.	Ident	Ident	n.a.	n.a.
584602985	SMUL_2391	hydrogenase 4 accessory protein, HyfJ	n.a.	Ident	n.a.	8.01682	n.a.	8.30939	n.a.	n.a.	n.a.	n.a.	n.a.	n.a.
584602986	SMUL_2392	hydrogenase 4 maturation protease, HyfK	n.a.	7.63737	n.a.	7.68121	n.a.	7.86361	n.a.	n.a.	n.a.	n.a.	n.a.	n.a.
